# Supplementary material for: Ultrathin, ultralight dual-scale fibrous networks with high-infrared transmittance for high-performance, comfortable and sustainable PM0.3 filter
Source: Nat Commun. 2024 Feb 21;15:1586. doi: 10.1038/s41467-024-45833-8 (PMC10881466; doi:10.1038/s41467-024-45833-8)
Supplement: Supplementary file 4 — Source data [file 41467_2024_45833_MOESM4_ESM.xlsx]

## Sheet: Figure 2b
	Conductivity (μS/cm)	Error bar	Viscosity (mPa·S)	Error bar	Surface tension (mN/m)	Error bar
PA6	3.67	0.09274	166	15.9395	20.53	0.22226
PA6-DTAC-1	35	2.51978	160.2	20.0235	19.96	0.2609
PA6-DTAC-2	115.007	6.40216	143.5	19.5189	18.65	0.16062
PA6-DTAC-3	180	11.6964	134	18.5201	18.12	0.25153
PA6-DTAC-4	454	36.2997	138.5	17.0455	17.8	0.17963

## Sheet: Figure 2h
No.	Submicron-fibers (nm)
1	143.06
2	193.11
3	132.32
4	168.61
5	165.37
6	83.66
7	102.85
8	115.63
9	189.26
10	189.49
11	222.56
12	247.06
13	179.69
14	157.64
15	146.77
16	232.64
17	133.5
18	214.8
19	178.4
20	211.82
21	319.49
22	176.28
23	273.29
24	134.77
25	173.1

## Sheet: Figure 2i
No.	Nanofibers (nm)	Submicron-fibers (nm)
1	37.4	154.93
2	21.14	150.74
3	37.4	164.24
4	38.51	172.36
5	33.45	160.02
6	45.49	166.39
7	26.97	243.1
8	38.48	136.36
9	41.3	192.82
10	45.16	126.17
11	56.21	232.83
12	52.35	128.44
13	54.45	198.17
14	26.95	130.99
15	52.35	145.31
16	29.91	133.32
17	43.4	149.61
18	44.08	188.58
19	67.38	124.76
20	48.15	137.69
21	50.36	149.61
22	69.04	190.19
23	37.39	118.33
24	65.13	153.87
25	53.27	119.98

## Sheet: Figure 3b
Pore size(μm)	Pore size distribution (%)	Pore size(μm)	Pore size distribution (%)	Pore size(μm)	Pore size distribution (%)	Pore size(μm)	Pore size distribution (%)	Pore size(μm)	Pore size distribution (%)
5.5wt%PA6		PA6/DTAC-1		PA6/DTAC-2		PA6/DTAC-3		PA6/DTAC-4
21.35	0	14.44	0	13.04	0.00355	14.04	0.0009877	13.07	0
15.23	0	10.13	0	8.714	0	9.38	0	8.695	0
11.4	0	7.602	0.00685	6.534	0	7.039	0.00104	6.525	0.00698
8.825	0	6.098	0.01428	5.208	0	5.624	0.0004936	5.165	0
7.626	0	5.077	0	4.35	0.02914	4.691	0.01633	4.355	0
6.527	0	4.356	0.02176	3.734	0	4.02	0.02822	3.733	0
5.639	0	3.809	0	3.268	0.01494	3.518	0	3.264	0.02587
5.082	0	3.387	0.00821	2.903	0.03432	3.127	0	2.875	0
4.574	0.02549	3.023	0	2.613	0	2.816	0.00548	2.612	0
4.156	0	2.772	0.1129	2.377	0.00428	2.559	0.03149	2.377	0.01732
3.81	0	2.541	0	2.133	0	2.301	0	2.179	0.01136
3.517	0	2.346	0.05868	2	0.1599	2.165	0.02928	2.01	0.02298
3.268	0	2.178	0	1.868	0	2.01	0.0161	1.867	0.00271
2.984	0	2.033	0.03632	1.743	0	1.877	0	1.743	0.0143
2.808	0.1537	1.907	0.02157	1.634	0.021	1.76	0.00845	1.634	0.01826
2.674	0	1.794	0	1.538	0	1.656	0	1.538	0
2.542	0	1.695	0.04602	1.452	0.00565	1.564	0.07575	1.443	0
2.407	0	1.605	0.06204	1.376	0.0291	1.468	0	1.376	0.01165
2.287	0	1.512	0	1.307	0.05044	1.408	0.02312	1.307	0.05546
2.179	0	1.453	0.6348	1.245	0.00622	1.341	0	1.245	0
2.078	0	1.386	42.2	1.188	0	1.279	0.04184	1.188	0
1.989	0.1221	1.326	32.67	1.137	0.05016	1.224	0.01751	1.137	0.04527
1.905	0	1.267	11.81	1.089	0	1.173	0	1.089	0
1.829	0	1.22	5.68	1.046	0.3151	1.126	0.01568	1.046	0.151
1.759	0.222	1.173	1.094	1.006	3.234	1.083	0	1.006	0
1.694	5.475	1.13	0	0.9683	31.61	1.042	0.09654	0.9677	86.7
1.634	55.51	1.089	0	0.9334	44.22	1.006	0	0.9241	10.42
1.563	15.77	1.051	0	0.8978	14.13	0.9702	2.644	0.8964	2.393
1.519	12.88	1.016	0	0.8714	5.3	0.9384	69.69	0.8715	0
1.476	5.399	0.9838	0	0.8433	0	0.9009	21.59	0.8434	0
1.43	2.426	0.953	0	0.8171	0	0.8745	4.886	0.8169	0
1.386	0	0.9243	0	0.7923	0	0.8533	0.7761	0.7923	0
1.346	0.5794	0.8971	0	0.7689	0	0.8279	0	0.7685	0
1.307	0	0.8716	0	0.7469	0	0.8045	0	0.747	0
1.27	0	0.847	1.471	0.7261	0	0.7821	0	0.7261	0
1.236	0	0.8192	0	0.7066	0.3263	0.7609	0	0.7067	0
1.204	0	0.8028	3.817	0.6879	0.4546	0.7409	0	0.688	0.07951
1.173	0.17	0.7821	0.2393	0.6702	0	0.7218	0	0.6693	0
1.144	0	0	0	0	0	0	0	0.6536	0
0	0	--	--	--	--			0	0

## Sheet: Figure 3c
Pore size(μm)	Pore size distribution (%)
PA6/DTAC-2-30min		PA6/DTAC-2-40min		PA6/DTAC-2-50min		PA6/DTAC-2-60min
15.76	0	13.09	0	13.04	0.00355	13.07	0
10.64	0	10.17	0	8.714	0	8.696	0
8.318	0.00217	7.467	0	6.534	0	6.527	0
7.31	0.00453	6.091	0.01424	5.208	0	5.223	0.01752
6.091	0	5.078	0.00685	4.35	0.02914	4.355	0
5.227	0.0193	4.355	0.01109	3.734	0	3.732	0
4.57	0.01795	3.812	0.01882	3.268	0.01494	3.268	0
4.064	0.00925	3.388	0.03298	2.903	0.03432	2.903	0.08241
3.659	0.01182	3.049	0	2.613	0	2.613	0
3.328	0.00524	2.773	0.01987	2.377	0.00428	2.375	0.01031
3.05	0.00294	2.541	0.00776	2.133	0	2.178	0.01121
2.816	0	2.345	0	2	0.1599	1.983	0
2.613	0	2.178	0.0159	1.868	0	1.867	0.055
2.368	0	2.033	0.01656	1.743	0	1.743	0
2.156	0.03664	1.906	0.01483	1.634	0.021	1.634	0
1.913	0	1.794	0.02856	1.538	0	1.538	0.03919
1.791	0.209	1.694	0.01547	1.452	0.00565	1.452	0
1.743	0	1.605	0.024	1.376	0.0291	1.376	0
1.664	0	1.525	0.02242	1.307	0.05044	1.307	0.0073
1.592	0.01752	1.452	0.01486	1.245	0.00622	1.245	0.2063
1.525	0.05413	1.386	0.00868	1.188	0	1.189	0.0035
1.464	0.00523	1.326	0	1.137	0.05016	1.137	0
1.408	0	1.271	0.01464	1.089	0	1.089	0
1.355	0.04954	1.22	0.04939	1.046	0.3151	1.045	0.1962
1.307	0.08918	1.173	0.05185	1.006	3.234	1.005	3.488
1.262	0.09063	1.129	0.03284	0.9683	31.61	0.9683	60.2
1.22	2.701	1.089	1.877	0.9334	44.22	0.9338	27.86
1.181	70.08	1.051	80.68	0.8978	14.13	0.9016	5.679
1.128	13.24	1.009	11.91	0.8714	5.3	0.8716	0.4465
1.094	7.941	0.9769	3.222	0.8433	0	0.8435	0
1.062	2.844	0.953	1.195	0.8171	0	0.815	0
1.041	2.572	0.9244	0	0.7923	0	0.7923	0.4107
1.011	0	0.8972	0	0.7689	0	0.7689	0
0.9894	0	0.8713	0	0.7469	0	0.7469	0
0.9632	0	0.8473	0	0.7261	0	0.7261	0
0.9371	0	0.8244	0	0.7066	0.3263	0.7066	0
0.9151	0	0.8024	0	0.6879	0.4546	0.6878	0
--	--	0.782	0.6938	0.6702	0	0.6704	0.7853
--	--	--	--	0	0	0.6536	0.499

## Sheet: Figure 3d
	Porosity (%)	Error bar
PA6	41.42	0.23
PA6/DTAC-1	52.36	0.5
PA6/DTAC-2	65.36	0.75
PA6/DTAC-3	64.57	2.64
PA6/DTAC-4	67.08	1.18

## Sheet: Figure 3e
	Base weight( g m-2）	Error bar	Base weight( g m-2）	Error bar	Base weight( g m-2）	Error bar	Base weight( g m-2）	Error bar	Base weight( g m-2）	Error bar
time (min)	PA6		PA6/DTAC-1		PA6/DTAC-2		PA6/DTAC-3		PA6/DTAC-4
10	0.29333	0.01247	0.17667	0.00471	0.13	0	0.13333	0.00471	0.07	0
20	0.60667	0.017	0.40667	0.00471	0.24	0	0.18333	0.00471	0.13667	0.00943
30	0.95333	0.01247	0.54667	0.00471	0.36333	0.00471	0.29667	0.00471	0.22	0.01633
40	1.31667	0.00943	0.73333	0.01247	0.45	0.00816	0.37667	0.00471	0.29	0.00816
50	1.51	0.006	0.90333	0.00943	0.57333	0.01247	0.44333	0.033	0.34667	0.01247
60	1.81333	0.00471	1.12333	0.02055	0.69	0.00816	0.56333	0.00471	0.42333	0.00471

## Sheet: Figure 3f
	Thickness (nm)	Error bar
PA6	2221.95	96.3704
PA6/DTAC-1	1634.61	73.836
PA6/DTAC-2	1491.12	71.7516
PA6/DTAC-3	1078.84	61.1638
PA6/DTAC-4	907.8	18.9629

## Sheet: Figure 3g
	Base weight( g m-2）	Error bar	Thickness (nm)	Error bar
MM	22.9833	0.39075	91.2	1.55
MBM	25.5667	0.84287	129	4.26
Dual-scale fibers	0.57333	0.01247	1.49	0.072

## Sheet: Figure 3h
	PA6/DTAC-2	PA6	MB	MM
wavelength (cm-1)	Transmittance (%)	Transmittance (%)	Transmittance (%)	Transmittance (%)
380	85.821	72.2	28.776	47.226
381	86.915	71.813	29.44	47.263
382	86.253	72.344	30.082	47.677
383	85.937	72.328	29.834	47.612
384	86.341	71.754	30.675	47.631
385	88.823	72.157	31.766	47.992
386	89.891	72.398	32.297	48.606
387	91.589	72.009	32.774	48.502
388	91.298	71.085	33.476	47.536
389	89.566	70.069	33.107	46.912
390	88.91	69.579	33.321	46.321
391	87.512	68.791	33.823	45.677
392	86.401	68.745	34.216	45.543
393	87.715	70.088	34.619	46.131
394	89.564	71.312	35.511	46.805
395	89.725	70.715	35.894	46.251
396	89.86	70.58	35.488	46.531
397	89.977	70.533	35.765	46.578
398	89.543	70.546	35.947	47.08
399	89.856	71.295	36.001	47.097
400	88.331	71.505	36.296	47.693
401	89.381	71.574	36.789	47.328
402	89.377	72.95	37.555	47.198
403	89.486	72.772	37.578	47.104
404	88.755	72.71	37.181	46.685
405	89.196	72.274	37.019	46.283
406	87.562	71.849	36.972	45.878
407	87.539	70.38	36.303	45.658
408	86.768	69.744	36.334	45.367
409	86.817	68.918	36.833	44.917
410	86.754	68.324	36.97	44.677
411	87.329	67.831	36.987	45.34
412	86.829	68.487	37.441	45.719
413	86.235	68.392	37.678	45.238
414	86.307	68.857	37.732	45.452
415	86.773	70.337	38.017	46.047
416	87.026	70.836	38.367	45.42
417	87.505	69.684	37.865	45.257
418	88.035	69.188	37.394	44.928
419	87.457	69.403	37.525	45.165
420	86.475	68.885	37.289	44.423
421	86.271	69.096	36.881	44.741
422	85.721	69.857	36.705	44.664
423	86.448	70.654	36.955	45.295
424	86.954	70.655	36.279	44.717
425	87.794	70.121	36.232	45.049
426	88.643	70.462	36.422	45.302
427	88.015	70.823	36.553	44.839
428	87.505	70.317	36.867	44.674
429	87.125	69.951	37.65	44.949
430	87.092	70.273	37.764	45.258
431	86.475	70.339	37.851	45.162
432	86.744	69.751	38.019	45.322
433	87.138	69.943	38.004	45.639
434	86.617	69.58	37.529	45.301
435	86.268	69.168	37.356	45.032
436	86.019	69.055	37.108	44.959
437	86.402	69.161	37.187	45.406
438	85.708	68.871	36.884	45.118
439	85.965	68.759	36.836	44.916
440	85.882	68.811	37.11	44.748
441	86.086	68.589	37.262	44.817
442	86.5	68.329	37.112	44.534
443	86.016	69.092	37.226	44.249
444	85.803	69.789	37.833	44.51
445	86.761	70.331	38.089	44.949
446	86.435	70.64	38.055	44.638
447	85.551	70.671	38.129	44.527
448	86.045	70.099	38.121	44.361
449	86.286	70.131	37.725	44.329
450	85.645	69.637	37.14	43.592
451	86.057	69.834	37.443	43.729
452	86.642	69.737	37.485	43.885
453	86.652	70.458	37.841	43.899
454	86.684	69.883	37.712	43.447
455	86.76	70.545	38.153	43.971
456	86.794	70.109	38.177	43.88
457	86.525	70.167	38.07	43.571
458	86.382	69.582	37.545	43.322
459	86.266	69.895	37.589	43.544
460	86.738	69.729	37.446	43.611
461	86.83	69.646	37.201	43.501
462	86.862	69.337	36.916	43.433
463	87.189	69.14	37.355	43.338
464	87.15	69.217	37.447	43.275
465	86.918	68.513	37.299	42.804
466	86.711	68.931	37.526	42.827
467	86.481	69.092	37.731	42.836
468	86.132	69.228	37.437	43.034
469	85.837	68.773	37.184	43.034
470	85.154	68.837	37.238	42.883
471	84.777	68.371	36.863	42.641
472	84.57	68.56	37.128	42.54
473	84.512	69.043	37.221	42.367
474	85.242	69.266	37.68	42.613
475	85.933	69.246	37.982	42.577
476	85.512	69.282	38.047	42.352
477	85.582	69.75	37.905	42.296
478	85.789	69.577	38.038	42.397
479	85.143	69.742	37.774	42.195
480	84.289	69.554	37.383	42.286
481	84.669	69.974	37.318	42.356
482	84.75	69.107	37.095	42.261
483	84.526	68.533	36.847	42.11
484	84.454	68.42	36.993	42.001
485	84.847	69.235	37.131	41.797
486	84.899	68.774	37.186	41.838
487	85.077	68.879	37.421	41.85
488	85.124	68.74	37.262	41.91
489	84.85	68.467	37.095	41.692
490	84.659	68	36.929	41.825
491	84.704	67.544	36.851	41.911
492	84.606	68.5	36.747	41.805
493	84.667	69.145	37.208	41.936
494	84.715	69.404	37.188	42.095
495	84.891	69.545	37.492	42.044
496	84.841	70.277	37.394	42.117
497	84.755	69.394	37.115	42.142
498	83.907	68.738	36.785	41.857
499	84.404	68.874	36.917	41.776
500	84.264	68.436	36.666	41.473
501	84.074	67.944	36.953	41.269
502	84.001	68.168	37.231	41.552
503	85.161	68.666	37.495	41.844
504	84.718	68.817	37.683	42.076
505	84.601	68.994	37.625	42.39
506	85.305	69.1	37.528	42.705
507	85.23	69.322	37.574	42.476
508	84.44	69.332	37.251	42.231
509	84.718	68.967	37.033	41.865
510	84.622	68.921	37.283	41.528
511	84.151	69.066	36.906	41.308
512	84.822	68.929	36.72	41.139
513	84.581	68.627	36.807	41.027
514	83.938	67.991	36.299	40.651
515	84.081	68.15	36.064	40.659
516	84.455	68.087	36.638	40.702
517	83.93	67.945	36.791	40.78
518	84.503	68.134	36.62	41.086
519	85.783	69.047	37.23	41.414
520	86.013	69.437	37.353	41.253
521	85.66	69.385	37.214	41.245
522	84.982	69.271	36.805	41.041
523	84.674	69.127	37.054	40.908
524	83.269	68.71	36.562	40.914
525	82.743	67.791	36.511	40.875
526	81.978	66.999	36.286	40.486
527	82.601	67.241	36.54	40.399
528	82.828	67.852	36.504	40.294
529	82.774	67.68	36.673	40.031
530	83.393	68.13	36.595	40.262
531	83.221	68.606	36.674	40.427
532	83.365	68.628	36.858	40.792
533	83.431	68.323	36.954	40.775
534	84.112	68.79	36.945	40.879
535	83.902	68.952	37.038	40.801
536	83.912	68.822	36.922	40.501
537	83.638	68.765	36.793	40.134
538	82.93	68.53	36.273	39.608
539	83.13	68.011	36.201	39.645
540	82.637	67.714	36.058	39.346
541	82.863	67.906	36.086	39.048
542	82.611	67.564	36.071	39.196
543	83.306	67.546	36.477	39.537
544	82.273	67.528	36.368	39.263
545	82.291	67.45	36.27	39.52
546	82.758	67.488	36.395	39.951
547	82.864	67.638	36.342	39.765
548	82.752	67.863	36.364	39.697
549	83.057	68.054	36.378	39.883
550	83.087	68.335	36.215	39.964
551	82.899	68.608	36.185	39.932
552	83.15	68.597	36.309	40.221
553	82.912	68.531	36.227	40.201
554	83.057	68.371	36.262	40.096
555	83.083	67.919	36.555	39.898
556	83.01	67.403	36.267	39.837
557	82.447	67.276	36.006	39.331
558	82.085	66.91	35.754	39.073
559	82.024	67.007	35.719	39.091
560	82.03	67.519	35.807	38.975
561	81.882	67.949	36.104	39.17
562	82.516	68.218	36.222	39.417
563	83.124	68.527	36.429	39.513
564	83.11	68.344	36.532	39.488
565	82.804	68.42	36.154	39.598
566	83.118	68.484	36.277	39.389
567	82.688	68.177	36.2	39.247
568	82.121	68.434	36.071	39.344
569	82.831	68.907	36.289	39.448
570	83.451	68.54	36.812	39.166
571	84.077	68.507	36.692	39.076
572	84.342	69.208	36.91	39.128
573	84.84	69.3	37.108	39.182
574	84.668	69.367	37.063	39.25
575	84.524	69.784	36.819	39.311
576	83.715	69.349	36.622	39.305
577	83.613	68.783	36.349	39.168
578	83.544	68.457	36.14	38.873
579	82.627	68.07	36.013	38.399
580	82.701	68.086	35.97	38.341
581	83.059	68.444	36.104	38.347
582	83.235	68.442	36.373	38.429
583	83.072	68.258	36.402	38.372
584	83.802	68.51	36.347	38.533
585	83.352	68.167	36.313	38.527
586	83.125	68.197	36.292	38.535
587	82.79	68.267	36.118	38.46
588	83.293	68.579	36.208	38.753
589	83.059	68.491	36.083	38.879
590	83.185	68.547	36.201	38.808
591	82.79	68.054	36.103	38.59
592	82.847	67.911	36.169	38.757
593	82.823	67.86	36.397	38.736
594	82.655	67.548	36.343	38.462
595	83.063	67.665	36.357	38.712
596	83.272	68.427	36.556	38.817
597	82.986	68.558	36.632	38.579
598	82.782	68.801	36.571	38.663
599	82.911	69.263	36.805	38.806
600	82.71	69.107	36.774	38.504
601	82.914	68.844	36.737	38.446
602	83.411	68.904	36.695	38.599
603	83.468	68.387	36.399	38.26
604	83.456	68.299	36.359	38.33
605	83.401	68.464	36.195	38.567
606	83.452	68.502	36.165	38.672
607	83.122	68.524	36.274	38.363
608	82.672	68.437	36.415	38.166
609	83.048	68.766	36.297	38.153
610	82.673	68.676	36.479	37.873
611	82.305	68.754	36.535	37.815
612	82.26	68.186	36.357	37.843
613	82.194	68.108	36.408	37.995
614	81.683	67.555	36.642	37.532
615	81.872	67.414	36.496	37.694
616	82.126	67.064	36.383	37.528
617	82.353	67.977	36.464	37.627
618	83.066	68.438	36.399	37.698
619	83.13	68.79	36.316	37.996
620	83.475	68.932	36.468	38.18
621	83.359	69.161	36.661	38.409
622	83.806	69.215	36.714	38.805
623	83.594	68.952	36.781	38.755
624	84.114	69.048	36.845	38.757
625	84.036	68.992	36.819	38.53
626	84.548	69.068	36.861	38.338
627	84.266	68.927	36.737	38.034
628	83.868	69.068	36.887	38.209
629	83.596	68.536	36.925	38.174
630	83.418	68.646	36.92	38.611
631	82.947	68.698	36.964	38.643
632	83.493	68.563	37.035	38.653
633	84.087	68.784	37.042	38.771
634	83.866	68.784	36.837	38.644
635	83.966	68.624	36.942	38.336
636	83.915	68.732	36.938	38.429
637	83.211	68.587	37.092	38.327
638	83.626	68.238	37.003	38.152
639	83.369	68.491	37.114	38.361
640	84.332	68.963	37.222	38.49
641	84.405	68.849	36.906	38.464
642	84.322	68.686	36.698	38.305
643	83.001	68.641	36.592	37.848
644	83.506	68.642	36.636	37.924
645	82.84	68.723	36.474	37.918
646	83.002	68.223	36.648	37.858
647	83.098	68.717	36.856	38.07
648	83.303	68.738	36.857	38.32
649	83.18	68.845	36.855	38.098
650	83.788	68.878	37.19	37.901
651	83.92	69.6	37.342	38.009
652	83.966	69.458	37.33	38.004
653	84.527	69.543	37.773	37.994
654	84.912	69.482	38.02	38.196
655	84.302	69.02	37.648	38.144
656	84.606	68.958	37.779	38.04
657	84.805	68.972	37.859	38.15
658	84.936	69.176	37.668	38.154
659	85.496	69.937	37.759	38.051
660	85.737	70.39	37.764	38.052
661	85.081	69.775	37.203	37.716
662	84.631	69.533	36.808	37.366
663	84.609	69.565	36.549	37.423
664	84.079	68.776	36.327	37.282
665	83.668	68.35	36.437	37.305
666	84.128	68.953	36.771	37.578
667	84.519	69.519	36.849	37.698
668	84.549	69.598	36.982	37.685
669	84.601	69.523	36.878	37.722
670	84.44	69.441	36.97	37.71
671	84.194	69.209	37.04	37.61
672	84.121	68.646	37.099	37.406
673	84.136	68.625	36.997	37.633
674	83.604	68.311	36.876	37.447
675	83.878	68.726	36.834	37.517
676	84.258	69.006	36.858	37.738
677	83.804	68.528	36.609	37.441
678	83.99	68.519	36.793	37.499
679	84.072	68.638	36.903	37.741
680	84.292	68.525	36.616	37.684
681	83.765	67.95	36.285	37.184
682	84.352	69.087	36.843	37.922
683	83.728	69.907	36.985	37.722
684	84.033	70.095	37.032	37.605
685	83.835	70.179	37.271	37.572
686	83.644	70.031	37.382	37.686
687	83.209	69.293	36.856	37.28
688	83.127	68.927	36.678	37.147
689	82.816	68.866	36.378	37.024
690	82.943	68.607	36.347	37.039
691	83.978	69.089	36.522	37.329
692	83.642	69.189	36.553	37.188
693	84.777	69.169	36.908	37.162
694	84.18	69.298	37.138	37.44
695	83.471	68.89	36.879	37.022
696	82.032	68.437	36.508	36.501
697	82.683	68.263	36.605	36.605
698	81.6	67.719	36.187	36.546
699	81.928	67.52	36.251	36.21
700	82.243	68.148	36.566	36.45
701	83.063	68.69	36.691	36.656
702	83.074	68.958	36.84	36.683
703	83.76	69.308	37.155	36.833
704	84.326	69.147	37.021	37.105
705	85.366	69.833	37.007	37.094
706	85.338	70.07	37.248	37.152
707	85.154	70.129	37.17	37.001
708	84.189	69.442	36.545	36.363
709	84.112	69.813	36.91	36.51
710	82.064	68.693	36.444	36.149
711	82.07	68.658	36.31	36.731
712	82.246	68.593	36.543	36.898
713	82.209	68.526	36.77	37.274
714	82.045	68.566	36.349	36.899
715	83.249	69.15	37.037	37.602
716	83.541	69.529	37.081	37.132
717	82.536	68.815	36.759	36.926
718	82.769	68.532	36.454	36.947
719	83.419	68.975	37.016	36.917
720	83.467	68.567	36.922	36.376
721	82.531	67.518	36.591	36.003
722	83.112	68.123	36.943	35.604
723	83.613	69.124	37.525	35.906
724	83.155	68.61	37.237	35.574
725	83.013	69.071	37.072	35.581
726	82.865	69.383	37.393	35.737
727	83.289	69.766	37.215	36.112
728	82.768	69.068	36.938	35.815
729	83.083	68.534	36.895	35.911
730	83.403	68.281	36.858	35.877
731	83.853	67.974	36.638	35.781
732	83.984	67.358	37.113	36.116
733	84.388	68.199	37.536	36.057
734	83.539	69.229	37.577	36.102
735	82.829	69.274	37.436	36.009
736	82.827	69.345	38.017	36.266
737	82.815	69.941	37.585	36.225
738	83.465	69.56	36.732	36.164
739	84.04	69.648	36.869	36.585
740	84.681	69.22	37.232	36.43
741	84.364	69.708	36.867	35.969
742	83.864	70.172	37.325	35.634
743	81.95	69.685	37.662	35.772
744	81.426	69.239	37.972	35.663
745	81.422	69.932	38.055	35.619
746	82.615	69.958	38.327	35.975
747	83.157	69.586	37.914	36.17
748	83.855	69.635	37.985	36.424
749	83.508	70.145	37.446	36.487
750	82.165	69.485	37.411	36.601
751	82.124	69.705	37.662	36.74
752	82.222	68.974	37.598	36.516
753	82.553	69.764	37.991	36.86
754	83.529	69.91	38.363	36.73
755	84.933	71.031	38.348	37.518
756	84.707	70.682	38.133	37.492
757	83.586	71.684	38.315	37.399
758	82.77	70.913	38.142	36.611
759	82.301	69.655	37.464	36.517
760	81.728	68.05	37.109	35.883
761	82.29	67.535	36.682	35.747
762	81.882	66.179	36.246	35.691
763	82.717	66.821	36.177	36.047
764	81.825	66.896	36.702	35.647
765	83.158	68.619	37.49	36.2
766	82.09	69.479	38.726	36.634
767	83.094	69.813	39.205	37.293
768	83.347	69.557	39.452	37.415
769	84.747	70.105	39.393	37.766
770	84.105	69.642	38.983	37.776
771	84.444	69.794	38.062	37.358
772	84.003	69.984	37.862	36.499
773	84.094	70.303	37.594	36.189
774	84.136	70.821	37.319	36.929
775	84.042	70.455	37.413	36.502
776	84.772	70.313	37.327	36.311
777	85.08	70.803	37.015	36.97
778	84.879	70.746	36.966	37.293
779	84.448	70.428	37.115	36.468
780	83.954	69.566	36.739	36.234
781	82.789	68.58	36.982	35.958
782	83.294	68.377	37.543	35.919
783	82.582	67.578	37.052	35.073
784	83.922	67.295	37.332	35.281
785	84.964	68.654	37.986	35.686
786	84.901	68.982	37.575	35.928
787	85.209	68.97	37.553	35.867
788	85.91	69.83	38.376	36.396
789	85.259	70.632	38.165	36.305
790	85.539	71.435	38.301	36.12
791	86.395	72.844	38.929	36.836
792	86.542	73.359	38.947	37.045
793	87.999	74.389	39.187	37.375
794	87.044	74.026	39.393	37.585
795	85.811	72.665	38.715	37.459
796	84.756	72.437	38.272	37.119
797	84.642	73.041	38.298	37.417
798	83.032	71.643	37.062	36.455
799	84.086	72.102	37.028	36.44
800	84.81	72.196	36.638	36.566
801	85.955	72.141	36.75	36.346
802	86.085	71.839	37.04	36.038
803	86.967	72.255	37.821	36.616
804	87.019	71.365	37.803	36.579
805	86.797	72.049	38.53	36.629
806	85.515	70.451	38.44	36.342
807	85.141	69.331	37.695	35.693
808	84.402	68.864	38.045	35.611
809	83.656	68.857	37.935	35.642
810	83.612	68.529	37.819	35.887
811	83.756	68.921	38.067	36.253
812	83.307	68.881	38.097	36.17
813	83.124	68.561	38.09	36.165
814	83.41	68.817	38.173	36.304
815	83.152	68.904	38.343	36.46
816	83.071	68.863	38.213	36.446
817	83.003	68.809	38.344	36.391
818	82.692	68.474	38.317	36.264
819	82.685	68.471	38.274	36.194
820	82.711	68.367	38.184	36.135
821	82.563	68.242	38.021	36.048
822	82.397	68.099	37.906	35.947
823	82.366	67.883	37.765	35.873
824	82.15	67.498	37.538	35.682
825	81.96	67.284	37.371	35.526
826	81.851	67.003	37.081	35.336
827	81.741	66.707	36.889	35.198
828	81.487	66.336	36.627	34.954
829	81.201	65.869	36.344	34.64
830	80.906	65.438	36.131	34.399
831	80.694	65.028	35.915	34.131
832	80.55	64.628	35.671	33.848
833	80.363	64.278	35.429	33.62
834	80.212	64.03	35.153	33.42
835	79.943	63.773	34.953	33.259
836	79.707	63.423	34.671	33.049
837	79.547	63.175	34.573	32.774
838	79.461	62.947	34.405	32.647
839	79.334	62.772	34.183	32.504
840	79.327	62.753	34.078	32.452
841	79.422	62.699	34.024	32.357
842	79.426	62.65	33.994	32.299
843	79.505	62.638	34.045	32.286
844	79.521	62.608	34.008	32.183
845	79.49	62.564	34.039	32.09
846	79.576	62.512	34.012	32.109
847	79.647	62.527	34.05	32.097
848	79.662	62.538	34.025	32.21
849	79.511	62.546	34.056	32.16
850	79.549	62.563	34.089	32.141
851	79.555	62.577	34.061	32.072
852	79.523	62.615	33.965	32.117
853	79.494	62.643	33.954	32.155
854	79.416	62.657	33.922	32.15
855	79.525	62.737	33.947	32.195
856	79.47	62.719	33.961	32.205
857	79.527	62.756	33.942	32.135
858	79.513	62.771	33.937	32.171
859	79.586	62.768	34.001	32.237
860	79.693	62.832	33.999	32.247
861	79.821	62.861	34.008	32.292
862	79.905	62.795	34.094	32.29
863	79.853	62.767	34.086	32.26
864	79.875	62.791	34.077	32.201
865	79.869	62.784	34.074	32.22
866	79.766	62.728	34.085	32.166
867	79.786	62.718	34.068	32.157
868	79.75	62.737	34.118	32.118
869	79.804	62.779	34.118	32.132
870	79.803	62.789	34.177	32.091
871	79.788	62.739	34.17	32.043
872	79.753	62.756	34.187	31.995
873	79.694	62.792	34.139	32.01
874	79.719	62.815	34.188	32.005
875	79.694	62.782	34.187	32.027
876	79.765	62.758	34.214	32.007
877	79.83	62.787	34.194	31.998
878	79.936	62.818	34.226	32.038
879	79.984	62.833	34.228	32.096
880	80.026	62.842	34.274	32.074
881	79.922	62.757	34.216	32.044
882	79.962	62.812	34.207	32.086
883	79.981	62.858	34.192	32.147
884	80.044	62.892	34.2	32.181
885	80.108	62.925	34.262	32.164
886	80.214	62.996	34.292	32.164
887	80.236	63.104	34.29	32.16
888	80.254	63.142	34.29	32.196
889	80.198	63.214	34.29	32.194
890	80.191	63.222	34.286	32.136
891	80.158	63.199	34.264	32.084
892	80.258	63.298	34.292	32.092
893	80.291	63.355	34.304	32.093
894	80.346	63.371	34.351	32.068
895	80.412	63.393	34.422	32.054
896	80.425	63.428	34.428	32.107
897	80.422	63.377	34.406	32.107
898	80.477	63.335	34.423	32.108
899	80.487	63.35	34.447	32.103
900	80.499	63.342	34.449	32.06
901	80.503	63.38	34.457	32.082
902	80.534	63.414	34.472	32.099
903	80.606	63.433	34.478	32.091
904	80.609	63.421	34.494	32.078
905	80.604	63.442	34.474	32.048
906	80.587	63.466	34.434	32.013
907	80.607	63.481	34.427	31.983
908	80.625	63.532	34.465	31.989
909	80.613	63.57	34.476	32.004
910	80.651	63.584	34.495	31.985
911	80.692	63.607	34.506	32.003
912	80.747	63.592	34.537	31.998
913	80.759	63.595	34.557	31.993
914	80.754	63.623	34.561	31.971
915	80.795	63.628	34.573	31.963
916	80.829	63.628	34.601	31.97
917	80.846	63.639	34.601	31.983
918	80.862	63.642	34.591	31.948
919	80.906	63.676	34.582	31.929
920	80.946	63.716	34.588	31.913
921	80.994	63.747	34.613	31.916
922	81.059	63.768	34.634	31.91
923	81.076	63.779	34.623	31.914
924	81.138	63.833	34.614	31.92
925	81.175	63.837	34.622	31.942
926	81.203	63.879	34.628	31.946
927	81.26	63.911	34.627	31.952
928	81.317	63.958	34.66	31.966
929	81.375	64.007	34.693	32.006
930	81.376	64.007	34.713	32.004
931	81.363	64.001	34.707	31.998
932	81.373	64.01	34.685	31.998
933	81.383	64.019	34.667	32.013
934	81.432	64.054	34.69	32.01
935	81.445	64.081	34.721	32.026
936	81.442	64.097	34.717	32.024
937	81.46	64.086	34.728	32.032
938	81.463	64.12	34.761	32.033
939	81.499	64.132	34.777	32.045
940	81.502	64.131	34.781	32.027
941	81.542	64.164	34.789	32.032
942	81.575	64.186	34.8	32.038
943	81.587	64.228	34.838	32.054
944	81.603	64.246	34.876	32.046
945	81.608	64.266	34.881	32.062
946	81.616	64.277	34.882	32.06
947	81.673	64.336	34.892	32.072
948	81.699	64.35	34.903	32.073
949	81.705	64.343	34.903	32.066
950	81.726	64.358	34.909	32.055
951	81.744	64.376	34.914	32.054
952	81.786	64.417	34.925	32.061
953	81.841	64.453	34.958	32.065
954	81.862	64.46	34.97	32.067
955	81.911	64.5	34.982	32.078
956	81.966	64.542	35.006	32.071
957	82	64.562	35.026	32.073
958	82	64.556	35.044	32.067
959	82.004	64.58	35.065	32.062
960	82.034	64.605	35.097	32.065
961	82.054	64.621	35.111	32.061
962	82.075	64.662	35.124	32.066
963	82.071	64.667	35.132	32.063
964	82.066	64.673	35.13	32.077
965	82.101	64.674	35.133	32.068
966	82.103	64.709	35.137	32.06
967	82.107	64.714	35.138	32.062
968	82.104	64.744	35.15	32.06
969	82.13	64.77	35.159	32.06
970	82.166	64.795	35.175	32.065
971	82.185	64.836	35.165	32.078
972	82.173	64.856	35.181	32.093
973	82.172	64.86	35.182	32.084
974	82.186	64.885	35.206	32.088
975	82.212	64.904	35.216	32.076
976	82.217	64.947	35.229	32.074
977	82.221	64.95	35.238	32.077
978	82.24	64.983	35.26	32.067
979	82.293	64.993	35.283	32.064
980	82.294	65.012	35.295	32.055
981	82.301	65.026	35.305	32.064
982	82.327	65.046	35.323	32.065
983	82.359	65.067	35.315	32.056
984	82.379	65.088	35.338	32.051
985	82.392	65.103	35.35	32.055
986	82.407	65.125	35.365	32.05
987	82.409	65.143	35.368	32.042
988	82.467	65.179	35.394	32.044
989	82.48	65.201	35.4	32.058
990	82.508	65.239	35.419	32.059
991	82.538	65.268	35.429	32.056
992	82.572	65.295	35.437	32.049
993	82.598	65.314	35.451	32.044
994	82.656	65.361	35.474	32.052
995	82.704	65.399	35.489	32.064
996	82.735	65.419	35.487	32.061
997	82.754	65.442	35.5	32.073
998	82.795	65.467	35.521	32.077
999	82.807	65.469	35.533	32.071
1000	82.839	65.482	35.541	32.064
1001	82.847	65.505	35.542	32.072
1002	82.877	65.528	35.555	32.096
1003	82.895	65.55	35.563	32.091
1004	82.904	65.569	35.57	32.098
1005	82.898	65.57	35.584	32.099
1006	82.92	65.593	35.599	32.104
1007	82.938	65.617	35.613	32.095
1008	82.97	65.641	35.626	32.092
1009	82.988	65.661	35.636	32.093
1010	83.003	65.686	35.63	32.094
1011	83.021	65.714	35.643	32.093
1012	83.023	65.716	35.641	32.083
1013	83.044	65.743	35.647	32.077
1014	83.059	65.765	35.656	32.076
1015	83.089	65.792	35.665	32.065
1016	83.108	65.819	35.665	32.06
1017	83.137	65.832	35.678	32.062
1018	83.162	65.851	35.691	32.069
1019	83.175	65.867	35.708	32.063
1020	83.185	65.889	35.708	32.072
1021	83.197	65.915	35.729	32.077
1022	83.215	65.941	35.738	32.068
1023	83.249	65.961	35.744	32.068
1024	83.273	65.983	35.756	32.065
1025	83.305	65.999	35.763	32.063
1026	83.309	66.006	35.771	32.067
1027	83.325	66.013	35.781	32.062
1028	83.343	66.053	35.795	32.055
1029	83.36	66.07	35.811	32.058
1030	83.379	66.086	35.805	32.058
1031	83.419	66.107	35.821	32.057
1032	83.453	66.132	35.829	32.06
1033	83.473	66.148	35.826	32.071
1034	83.495	66.177	35.842	32.073
1035	83.503	66.201	35.851	32.08
1036	83.519	66.226	35.867	32.085
1037	83.538	66.254	35.872	32.08
1038	83.574	66.291	35.881	32.092
1039	83.583	66.298	35.892	32.096
1040	83.597	66.322	35.889	32.093
1041	83.622	66.354	35.905	32.108
1042	83.639	66.368	35.914	32.104
1043	83.656	66.391	35.924	32.11
1044	83.672	66.411	35.934	32.115
1045	83.698	66.445	35.949	32.123
1046	83.714	66.463	35.958	32.113
1047	83.738	66.486	35.96	32.112
1048	83.764	66.503	35.98	32.122
1049	83.774	66.523	35.995	32.12
1050	83.804	66.539	35.992	32.127
1051	83.833	66.564	36.004	32.136
1052	83.837	66.569	36.012	32.113
1053	83.851	66.597	36.027	32.126
1054	83.866	66.606	36.034	32.115
1055	83.898	66.633	36.049	32.115
1056	83.912	66.64	36.052	32.113
1057	83.935	66.648	36.061	32.104
1058	83.936	66.655	36.082	32.105
1059	83.953	66.684	36.088	32.104
1060	83.964	66.691	36.092	32.1
1061	83.979	66.713	36.112	32.092
1062	83.998	66.73	36.121	32.082
1063	84.033	66.766	36.128	32.094
1064	84.046	66.781	36.139	32.087
1065	84.054	66.813	36.15	32.098
1066	84.069	66.836	36.177	32.101
1067	84.073	66.857	36.193	32.096
1068	84.109	66.891	36.215	32.115
1069	84.136	66.92	36.22	32.115
1070	84.153	66.942	36.238	32.118
1071	84.174	66.966	36.247	32.117
1072	84.178	66.98	36.249	32.116
1073	84.182	66.99	36.25	32.114
1074	84.204	67.011	36.266	32.122
1075	84.22	67.041	36.278	32.121
1076	84.259	67.055	36.294	32.123
1077	84.276	67.065	36.295	32.123
1078	84.302	67.092	36.312	32.136
1079	84.322	67.123	36.326	32.134
1080	84.336	67.135	36.344	32.138
1081	84.36	67.153	36.345	32.134
1082	84.39	67.178	36.363	32.142
1083	84.421	67.207	36.377	32.144
1084	84.45	67.232	36.386	32.151
1085	84.478	67.27	36.398	32.144
1086	84.503	67.292	36.403	32.149
1087	84.516	67.317	36.408	32.145
1088	84.542	67.347	36.417	32.147
1089	84.574	67.368	36.418	32.145
1090	84.586	67.375	36.416	32.141
1091	84.614	67.408	36.417	32.138
1092	84.634	67.428	36.426	32.139
1093	84.652	67.446	36.428	32.137
1094	84.665	67.464	36.434	32.138
1095	84.692	67.485	36.454	32.14
1096	84.706	67.499	36.456	32.143
1097	84.732	67.511	36.466	32.138
1098	84.751	67.531	36.472	32.135
1099	84.774	67.554	36.482	32.139
1100	84.795	67.581	36.493	32.134
1101	84.814	67.607	36.498	32.132
1102	84.851	67.632	36.507	32.142
1103	84.868	67.662	36.515	32.141
1104	84.884	67.689	36.519	32.142
1105	84.911	67.716	36.526	32.152
1106	84.927	67.736	36.528	32.151
1107	84.954	67.752	36.536	32.158
1108	84.975	67.783	36.541	32.164
1109	85.001	67.811	36.546	32.161
1110	85.011	67.822	36.54	32.147
1111	85.012	67.836	36.529	32.148
1112	85.037	67.857	36.534	32.146
1113	85.046	67.878	36.537	32.135
1114	85.083	67.9	36.538	32.136
1115	85.114	67.916	36.544	32.138
1116	85.132	67.94	36.535	32.127
1117	85.145	67.965	36.531	32.128
1118	85.163	67.991	36.532	32.124
1119	85.182	68.008	36.528	32.123
1120	85.206	68.024	36.523	32.134
1121	85.229	68.055	36.527	32.136
1122	85.261	68.078	36.534	32.137
1123	85.272	68.093	36.53	32.133
1124	85.288	68.115	36.533	32.14
1125	85.293	68.133	36.532	32.136
1126	85.307	68.157	36.529	32.126
1127	85.328	68.183	36.54	32.127
1128	85.347	68.21	36.543	32.12
1129	85.356	68.229	36.545	32.111
1130	85.378	68.262	36.558	32.108
1131	85.393	68.295	36.569	32.101
1132	85.412	68.314	36.571	32.1
1133	85.44	68.351	36.578	32.097
1134	85.454	68.373	36.582	32.097
1135	85.463	68.381	36.585	32.088
1136	85.48	68.398	36.588	32.088
1137	85.494	68.424	36.593	32.087
1138	85.51	68.433	36.603	32.081
1139	85.523	68.436	36.609	32.074
1140	85.551	68.454	36.616	32.074
1141	85.565	68.463	36.62	32.069
1142	85.577	68.469	36.623	32.059
1143	85.6	68.488	36.639	32.053
1144	85.606	68.493	36.639	32.044
1145	85.634	68.517	36.647	32.037
1146	85.645	68.549	36.656	32.029
1147	85.657	68.567	36.662	32.018
1148	85.672	68.583	36.672	32.012
1149	85.687	68.61	36.669	32.006
1150	85.709	68.637	36.671	31.995
1151	85.711	68.656	36.676	31.977
1152	85.728	68.675	36.667	31.96
1153	85.743	68.689	36.667	31.952
1154	85.754	68.712	36.659	31.936
1155	85.774	68.729	36.665	31.925
1156	85.785	68.743	36.665	31.913
1157	85.812	68.758	36.656	31.904
1158	85.837	68.778	36.658	31.892
1159	85.862	68.798	36.652	31.882
1160	85.876	68.813	36.652	31.868
1161	85.883	68.823	36.648	31.859
1162	85.904	68.837	36.638	31.85
1163	85.909	68.848	36.633	31.839
1164	85.914	68.856	36.623	31.827
1165	85.93	68.865	36.617	31.815
1166	85.941	68.883	36.61	31.805
1167	85.961	68.899	36.597	31.795
1168	85.97	68.918	36.59	31.783
1169	85.986	68.94	36.581	31.765
1170	85.984	68.946	36.579	31.745
1171	86.005	68.952	36.571	31.73
1172	86.027	68.973	36.561	31.719
1173	86.04	68.995	36.565	31.704
1174	86.065	69.015	36.567	31.686
1175	86.108	69.063	36.574	31.672
1176	86.125	69.083	36.564	31.654
1177	86.15	69.109	36.557	31.633
1178	86.16	69.124	36.552	31.614
1179	86.189	69.138	36.544	31.596
1180	86.197	69.15	36.536	31.58
1181	86.222	69.179	36.518	31.565
1182	86.242	69.212	36.51	31.543
1183	86.263	69.238	36.504	31.52
1184	86.275	69.257	36.483	31.5
1185	86.28	69.274	36.465	31.484
1186	86.278	69.276	36.445	31.463
1187	86.288	69.293	36.436	31.444
1188	86.304	69.309	36.426	31.433
1189	86.32	69.335	36.412	31.415
1190	86.326	69.356	36.395	31.404
1191	86.352	69.37	36.383	31.392
1192	86.365	69.383	36.374	31.38
1193	86.374	69.387	36.357	31.37
1194	86.381	69.4	36.333	31.358
1195	86.399	69.419	36.316	31.349
1196	86.428	69.447	36.298	31.345
1197	86.438	69.467	36.269	31.339
1198	86.454	69.485	36.241	31.339
1199	86.466	69.502	36.214	31.333
1200	86.483	69.524	36.187	31.334
1201	86.508	69.55	36.159	31.327
1202	86.52	69.58	36.129	31.323
1203	86.529	69.605	36.093	31.326
1204	86.543	69.63	36.058	31.327
1205	86.558	69.642	36.037	31.332
1206	86.581	69.658	36.007	31.336
1207	86.595	69.673	35.979	31.341
1208	86.606	69.69	35.954	31.344
1209	86.618	69.712	35.931	31.341
1210	86.627	69.734	35.913	31.343
1211	86.644	69.753	35.91	31.348
1212	86.656	69.776	35.908	31.352
1213	86.669	69.792	35.899	31.361
1214	86.686	69.798	35.9	31.359
1215	86.709	69.832	35.913	31.373
1216	86.721	69.857	35.921	31.381
1217	86.729	69.882	35.943	31.389
1218	86.734	69.901	35.958	31.396
1219	86.768	69.935	35.989	31.411
1220	86.796	69.95	36.03	31.435
1221	86.797	69.955	36.066	31.451
1222	86.816	69.968	36.099	31.467
1223	86.827	69.976	36.132	31.487
1224	86.847	70.006	36.181	31.506
1225	86.868	70.04	36.231	31.526
1226	86.886	70.056	36.266	31.544
1227	86.915	70.097	36.324	31.565
1228	86.941	70.114	36.371	31.59
1229	86.966	70.134	36.427	31.612
1230	86.979	70.154	36.484	31.633
1231	86.978	70.179	36.534	31.655
1232	87.011	70.205	36.58	31.666
1233	87.021	70.221	36.626	31.686
1234	87.032	70.242	36.673	31.703
1235	87.046	70.254	36.717	31.718
1236	87.066	70.275	36.764	31.741
1237	87.066	70.282	36.815	31.757
1238	87.068	70.284	36.846	31.768
1239	87.076	70.295	36.884	31.78
1240	87.088	70.313	36.919	31.793
1241	87.099	70.315	36.946	31.809
1242	87.113	70.322	36.972	31.817
1243	87.128	70.347	37.009	31.841
1244	87.14	70.367	37.034	31.85
1245	87.166	70.387	37.069	31.86
1246	87.168	70.399	37.09	31.868
1247	87.175	70.414	37.116	31.878
1248	87.205	70.442	37.141	31.886
1249	87.238	70.47	37.166	31.903
1250	87.274	70.503	37.195	31.917
1251	87.29	70.523	37.216	31.928
1252	87.31	70.55	37.236	31.927
1253	87.339	70.586	37.263	31.929
1254	87.361	70.606	37.275	31.926
1255	87.388	70.634	37.294	31.931
1256	87.411	70.66	37.308	31.947
1257	87.44	70.682	37.323	31.959
1258	87.466	70.706	37.339	31.965
1259	87.478	70.725	37.354	31.974
1260	87.483	70.746	37.367	31.979
1261	87.478	70.751	37.368	31.981
1262	87.492	70.777	37.381	31.99
1263	87.514	70.802	37.389	31.998
1264	87.541	70.829	37.398	32.012
1265	87.565	70.856	37.412	32.026
1266	87.592	70.884	37.426	32.043
1267	87.601	70.907	37.435	32.046
1268	87.628	70.937	37.447	32.051
1269	87.65	70.967	37.457	32.064
1270	87.67	70.998	37.468	32.07
1271	87.692	71.013	37.479	32.07
1272	87.71	71.041	37.486	32.07
1273	87.73	71.052	37.495	32.068
1274	87.751	71.068	37.507	32.071
1275	87.758	71.077	37.515	32.077
1276	87.77	71.101	37.524	32.08
1277	87.78	71.119	37.532	32.08
1278	87.789	71.124	37.544	32.086
1279	87.797	71.15	37.556	32.087
1280	87.81	71.159	37.564	32.086
1281	87.825	71.169	37.566	32.088
1282	87.838	71.189	37.574	32.091
1283	87.862	71.216	37.589	32.098
1284	87.888	71.25	37.601	32.11
1285	87.892	71.27	37.606	32.116
1286	87.903	71.297	37.612	32.118
1287	87.915	71.311	37.618	32.119
1288	87.919	71.312	37.619	32.115
1289	87.943	71.342	37.619	32.116
1290	87.956	71.341	37.621	32.114
1291	87.964	71.363	37.621	32.118
1292	87.972	71.383	37.627	32.118
1293	87.997	71.407	37.634	32.124
1294	88	71.415	37.638	32.123
1295	87.992	71.417	37.636	32.111
1296	88.006	71.434	37.644	32.108
1297	88.014	71.434	37.653	32.11
1298	88.016	71.445	37.656	32.11
1299	88.036	71.475	37.669	32.115
1300	88.039	71.487	37.678	32.114
1301	88.056	71.511	37.688	32.116
1302	88.074	71.526	37.698	32.112
1303	88.094	71.54	37.706	32.108
1304	88.102	71.552	37.712	32.103
1305	88.122	71.569	37.716	32.104
1306	88.152	71.592	37.729	32.114
1307	88.162	71.601	37.739	32.115
1308	88.162	71.616	37.738	32.102
1309	88.179	71.629	37.747	32.1
1310	88.176	71.636	37.753	32.097
1311	88.189	71.648	37.758	32.094
1312	88.188	71.658	37.763	32.099
1313	88.205	71.677	37.773	32.106
1314	88.201	71.687	37.777	32.101
1315	88.206	71.698	37.779	32.112
1316	88.227	71.722	37.785	32.113
1317	88.23	71.735	37.786	32.109
1318	88.236	71.74	37.78	32.102
1319	88.259	71.766	37.777	32.104
1320	88.261	71.766	37.765	32.099
1321	88.276	71.777	37.755	32.096
1322	88.289	71.79	37.756	32.089
1323	88.304	71.809	37.754	32.084
1324	88.307	71.808	37.746	32.077
1325	88.323	71.825	37.752	32.081
1326	88.332	71.844	37.749	32.071
1327	88.337	71.851	37.751	32.07
1328	88.345	71.853	37.754	32.065
1329	88.371	71.888	37.764	32.071
1330	88.385	71.896	37.767	32.074
1331	88.403	71.925	37.775	32.079
1332	88.419	71.942	37.781	32.075
1333	88.414	71.953	37.776	32.074
1334	88.419	71.958	37.78	32.07
1335	88.43	71.974	37.777	32.068
1336	88.442	71.988	37.776	32.06
1337	88.462	71.996	37.784	32.058
1338	88.457	72.01	37.779	32.056
1339	88.457	72.031	37.77	32.055
1340	88.461	72.04	37.771	32.049
1341	88.475	72.048	37.773	32.049
1342	88.481	72.063	37.78	32.037
1343	88.483	72.077	37.784	32.03
1344	88.496	72.093	37.787	32.028
1345	88.504	72.116	37.78	32.024
1346	88.519	72.136	37.786	32.023
1347	88.532	72.154	37.789	32.024
1348	88.545	72.171	37.785	32.022
1349	88.559	72.182	37.787	32.017
1350	88.586	72.201	37.79	32.016
1351	88.592	72.221	37.785	32.005
1352	88.604	72.252	37.794	32
1353	88.636	72.283	37.796	32.002
1354	88.66	72.312	37.795	32.001
1355	88.676	72.343	37.797	31.99
1356	88.686	72.367	37.795	31.975
1357	88.694	72.386	37.792	31.949
1358	88.707	72.411	37.783	31.932
1359	88.705	72.432	37.78	31.912
1360	88.739	72.466	37.79	31.89
1361	88.742	72.494	37.792	31.865
1362	88.753	72.517	37.789	31.851
1363	88.763	72.541	37.779	31.832
1364	88.765	72.561	37.768	31.81
1365	88.772	72.581	37.759	31.789
1366	88.802	72.604	37.761	31.774
1367	88.818	72.623	37.762	31.752
1368	88.824	72.648	37.751	31.742
1369	88.844	72.67	37.746	31.727
1370	88.869	72.691	37.733	31.712
1371	88.863	72.705	37.709	31.694
1372	88.887	72.733	37.7	31.681
1373	88.905	72.753	37.681	31.666
1374	88.933	72.779	37.674	31.643
1375	88.933	72.794	37.648	31.625
1376	88.955	72.816	37.636	31.606
1377	88.964	72.835	37.609	31.589
1378	88.976	72.843	37.588	31.578
1379	88.991	72.856	37.568	31.559
1380	88.992	72.865	37.538	31.542
1381	89.004	72.881	37.511	31.521
1382	89.018	72.888	37.49	31.504
1383	89.015	72.894	37.452	31.48
1384	89.025	72.897	37.429	31.462
1385	89.031	72.901	37.397	31.455
1386	89.026	72.901	37.369	31.442
1387	89.028	72.902	37.333	31.429
1388	89.024	72.9	37.3	31.404
1389	89.046	72.928	37.272	31.391
1390	89.054	72.944	37.24	31.375
1391	89.059	72.942	37.221	31.358
1392	89.049	72.95	37.214	31.353
1393	89.048	72.964	37.195	31.339
1394	89.061	72.968	37.175	31.334
1395	89.076	72.997	37.154	31.327
1396	89.075	72.996	37.144	31.327
1397	89.1	73.019	37.14	31.323
1398	89.102	73.023	37.128	31.318
1399	89.121	73.052	37.129	31.335
1400	89.117	73.047	37.124	31.333
1401	89.116	73.051	37.123	31.337
1402	89.135	73.088	37.125	31.349
1403	89.131	73.092	37.109	31.348
1404	89.137	73.093	37.093	31.355
1405	89.153	73.087	37.092	31.367
1406	89.129	73.062	37.08	31.372
1407	89.124	73.073	37.069	31.366
1408	89.119	73.073	37.058	31.361
1409	89.139	73.084	37.049	31.373
1410	89.14	73.069	37.04	31.365
1411	89.146	73.085	37.036	31.375
1412	89.148	73.096	37.035	31.385
1413	89.135	73.088	37.021	31.388
1414	89.157	73.103	37.032	31.398
1415	89.159	73.118	37.032	31.403
1416	89.158	73.143	37.04	31.413
1417	89.162	73.163	37.043	31.405
1418	89.166	73.171	37.036	31.415
1419	89.168	73.165	37.039	31.419
1420	89.163	73.171	37.046	31.425
1421	89.16	73.191	37.047	31.438
1422	89.163	73.182	37.038	31.442
1423	89.189	73.178	37.042	31.442
1424	89.205	73.194	37.041	31.441
1425	89.209	73.197	37.035	31.446
1426	89.236	73.216	37.047	31.461
1427	89.243	73.232	37.051	31.454
1428	89.27	73.259	37.061	31.476
1429	89.277	73.261	37.072	31.476
1430	89.317	73.284	37.092	31.501
1431	89.314	73.303	37.109	31.5
1432	89.317	73.312	37.114	31.508
1433	89.312	73.336	37.131	31.513
1434	89.324	73.359	37.146	31.528
1435	89.302	73.354	37.159	31.538
1436	89.313	73.368	37.171	31.54
1437	89.299	73.364	37.185	31.543
1438	89.301	73.373	37.196	31.551
1439	89.315	73.368	37.213	31.556
1440	89.333	73.391	37.235	31.566
1441	89.309	73.398	37.239	31.558
1442	89.31	73.393	37.246	31.566
1443	89.321	73.389	37.256	31.567
1444	89.332	73.386	37.277	31.572
1445	89.322	73.4	37.293	31.579
1446	89.346	73.412	37.315	31.576
1447	89.338	73.418	37.326	31.582
1448	89.351	73.436	37.338	31.59
1449	89.364	73.447	37.358	31.592
1450	89.341	73.462	37.369	31.589
1451	89.338	73.46	37.378	31.584
1452	89.366	73.484	37.395	31.593
1453	89.386	73.516	37.404	31.593
1454	89.403	73.545	37.443	31.594
1455	89.417	73.559	37.457	31.594
1456	89.414	73.578	37.467	31.586
1457	89.405	73.582	37.474	31.598
1458	89.452	73.619	37.51	31.592
1459	89.459	73.63	37.529	31.598
1460	89.455	73.623	37.55	31.61
1461	89.49	73.643	37.57	31.616
1462	89.493	73.671	37.583	31.625
1463	89.488	73.678	37.611	31.638
1464	89.511	73.694	37.635	31.655
1465	89.497	73.707	37.634	31.668
1466	89.523	73.747	37.657	31.672
1467	89.551	73.764	37.689	31.675
1468	89.59	73.791	37.698	31.681
1469	89.571	73.782	37.698	31.7
1470	89.58	73.808	37.701	31.695
1471	89.576	73.837	37.706	31.695
1472	89.58	73.849	37.725	31.696
1473	89.598	73.874	37.747	31.705
1474	89.618	73.894	37.752	31.688
1475	89.611	73.891	37.756	31.683
1476	89.649	73.902	37.766	31.681
1477	89.659	73.912	37.769	31.676
1478	89.652	73.911	37.763	31.675
1479	89.649	73.923	37.781	31.673
1480	89.665	73.956	37.794	31.67
1481	89.68	73.977	37.811	31.673
1482	89.719	73.992	37.814	31.682
1483	89.73	74.019	37.817	31.704
1484	89.755	74.031	37.819	31.695
1485	89.77	74.049	37.829	31.699
1486	89.794	74.08	37.847	31.71
1487	89.776	74.114	37.867	31.71
1488	89.774	74.118	37.883	31.726
1489	89.788	74.137	37.881	31.736
1490	89.792	74.16	37.907	31.746
1491	89.797	74.189	37.929	31.768
1492	89.809	74.204	37.939	31.78
1493	89.801	74.218	37.954	31.763
1494	89.817	74.239	37.965	31.759
1495	89.806	74.242	37.966	31.765
1496	89.805	74.269	37.969	31.78
1497	89.815	74.295	37.976	31.783
1498	89.843	74.303	37.97	31.789
1499	89.87	74.338	37.978	31.802
1500	89.877	74.355	37.993	31.809
1501	89.913	74.387	37.995	31.801
1502	89.937	74.382	37.984	31.788
1503	89.953	74.404	38.005	31.791
1504	89.968	74.439	38.01	31.812
1505	89.966	74.454	38.013	31.806
1506	89.969	74.47	38.023	31.806
1507	89.988	74.478	38.034	31.806
1508	89.991	74.476	38.034	31.791
1509	89.999	74.488	38.044	31.792
1510	89.999	74.503	38.036	31.802
1511	90.019	74.515	38.035	31.797
1512	90.036	74.528	38.042	31.806
1513	90.031	74.535	38.049	31.817
1514	90.057	74.55	38.042	31.817
1515	90.092	74.574	38.052	31.827
1516	90.108	74.586	38.058	31.83
1517	90.137	74.626	38.06	31.843
1518	90.131	74.644	38.062	31.854
1519	90.144	74.664	38.083	31.876
1520	90.146	74.693	38.088	31.882
1521	90.166	74.701	38.094	31.87
1522	90.177	74.734	38.113	31.892
1523	90.169	74.749	38.114	31.89
1524	90.203	74.776	38.124	31.879
1525	90.21	74.808	38.111	31.882
1526	90.207	74.813	38.115	31.887
1527	90.239	74.832	38.121	31.9
1528	90.246	74.836	38.127	31.901
1529	90.267	74.846	38.118	31.89
1530	90.275	74.887	38.108	31.894
1531	90.297	74.896	38.104	31.899
1532	90.3	74.922	38.095	31.905
1533	90.302	74.948	38.091	31.892
1534	90.324	74.964	38.093	31.903
1535	90.343	75.012	38.081	31.914
1536	90.338	75.013	38.097	31.909
1537	90.348	75.02	38.091	31.904
1538	90.331	75.017	38.08	31.903
1539	90.358	75.045	38.096	31.912
1540	90.372	75.063	38.119	31.915
1541	90.403	75.069	38.13	31.921
1542	90.399	75.068	38.147	31.922
1543	90.391	75.071	38.163	31.922
1544	90.411	75.065	38.172	31.922
1545	90.407	75.083	38.185	31.928
1546	90.378	75.069	38.184	31.921
1547	90.414	75.095	38.185	31.939
1548	90.422	75.126	38.196	31.957
1549	90.454	75.152	38.218	31.95
1550	90.462	75.169	38.218	31.958
1551	90.479	75.191	38.225	31.98
1552	90.504	75.244	38.237	31.992
1553	90.531	75.287	38.234	32
1554	90.523	75.292	38.241	31.999
1555	90.542	75.322	38.243	32.008
1556	90.546	75.334	38.234	31.998
1557	90.58	75.362	38.251	32.022
1558	90.582	75.364	38.256	32.023
1559	90.6	75.395	38.273	32.011
1560	90.613	75.416	38.277	32.017
1561	90.599	75.416	38.278	31.996
1562	90.624	75.444	38.275	31.98
1563	90.603	75.425	38.274	31.952
1564	90.631	75.436	38.284	31.946
1565	90.669	75.489	38.29	31.946
1566	90.677	75.498	38.291	31.951
1567	90.699	75.532	38.301	31.961
1568	90.704	75.53	38.302	31.941
1569	90.672	75.54	38.311	31.921
1570	90.669	75.537	38.305	31.914
1571	90.677	75.576	38.315	31.921
1572	90.697	75.616	38.319	31.935
1573	90.692	75.626	38.319	31.956
1574	90.711	75.639	38.327	31.969
1575	90.701	75.662	38.322	31.969
1576	90.719	75.683	38.338	31.974
1577	90.73	75.712	38.348	31.98
1578	90.738	75.712	38.352	31.973
1579	90.738	75.735	38.357	31.995
1580	90.786	75.749	38.358	32.012
1581	90.768	75.749	38.35	32.002
1582	90.772	75.746	38.341	31.994
1583	90.767	75.735	38.34	31.999
1584	90.773	75.755	38.342	31.975
1585	90.766	75.767	38.326	31.956
1586	90.789	75.787	38.317	31.957
1587	90.796	75.779	38.295	31.951
1588	90.807	75.8	38.299	31.951
1589	90.835	75.827	38.294	31.949
1590	90.868	75.86	38.295	31.934
1591	90.852	75.873	38.294	31.926
1592	90.893	75.899	38.299	31.925
1593	90.923	75.933	38.295	31.917
1594	90.958	75.972	38.304	31.902
1595	90.986	75.985	38.312	31.92
1596	91.006	76.011	38.325	31.95
1597	90.981	76.02	38.347	31.947
1598	90.984	76.034	38.348	31.944
1599	91.023	76.05	38.344	31.932
1600	91.016	76.071	38.353	31.929
1601	91.018	76.099	38.348	31.907
1602	91.056	76.14	38.357	31.899
1603	91.058	76.159	38.347	31.901
1604	91.053	76.15	38.353	31.91
1605	91.031	76.17	38.343	31.895
1606	91.022	76.185	38.308	31.897
1607	91.034	76.202	38.302	31.866
1608	91.07	76.223	38.299	31.876
1609	91.08	76.248	38.291	31.874
1610	91.051	76.266	38.276	31.872
1611	91.068	76.28	38.262	31.878
1612	91.055	76.28	38.248	31.894
1613	91.069	76.302	38.242	31.896
1614	91.094	76.328	38.234	31.901
1615	91.096	76.371	38.22	31.898
1616	91.136	76.394	38.223	31.91
1617	91.159	76.438	38.239	31.882
1618	91.153	76.451	38.221	31.889
1619	91.167	76.48	38.185	31.861
1620	91.168	76.518	38.171	31.848
1621	91.168	76.543	38.143	31.846
1622	91.173	76.554	38.117	31.83
1623	91.186	76.57	38.121	31.832
1624	91.186	76.582	38.086	31.834
1625	91.178	76.608	38.093	31.826
1626	91.18	76.619	38.055	31.823
1627	91.172	76.641	38.016	31.818
1628	91.151	76.633	37.999	31.817
1629	91.175	76.664	37.981	31.818
1630	91.188	76.69	37.957	31.827
1631	91.225	76.701	37.942	31.836
1632	91.28	76.736	37.932	31.828
1633	91.294	76.764	37.889	31.837
1634	91.323	76.79	37.828	31.822
1635	91.31	76.793	37.77	31.798
1636	91.348	76.799	37.679	31.78
1637	91.381	76.81	37.635	31.772
1638	91.402	76.825	37.559	31.783
1639	91.445	76.855	37.484	31.763
1640	91.434	76.866	37.387	31.736
1641	91.421	76.869	37.296	31.728
1642	91.457	76.892	37.213	31.732
1643	91.404	76.873	37.105	31.74
1644	91.404	76.887	37.004	31.738
1645	91.413	76.904	36.897	31.755
1646	91.416	76.915	36.8	31.771
1647	91.409	76.953	36.711	31.797
1648	91.403	76.964	36.591	31.776
1649	91.4	76.957	36.485	31.756
1650	91.389	76.956	36.386	31.778
1651	91.433	76.982	36.316	31.795
1652	91.455	76.997	36.228	31.81
1653	91.451	77.001	36.12	31.811
1654	91.49	77.024	36.041	31.809
1655	91.508	77.052	35.978	31.817
1656	91.515	77.063	35.924	31.811
1657	91.561	77.11	35.884	31.815
1658	91.584	77.118	35.839	31.817
1659	91.606	77.173	35.819	31.838
1660	91.628	77.203	35.799	31.853
1661	91.659	77.222	35.772	31.855
1662	91.656	77.248	35.755	31.858
1663	91.659	77.258	35.757	31.836
1664	91.665	77.276	35.781	31.819
1665	91.67	77.302	35.777	31.825
1666	91.683	77.322	35.795	31.815
1667	91.702	77.359	35.809	31.788
1668	91.713	77.37	35.823	31.773
1669	91.725	77.387	35.852	31.757
1670	91.76	77.386	35.88	31.735
1671	91.787	77.401	35.93	31.702
1672	91.799	77.45	35.963	31.681
1673	91.814	77.451	36.002	31.643
1674	91.828	77.493	36.058	31.624
1675	91.811	77.498	36.087	31.582
1676	91.797	77.494	36.148	31.496
1677	91.822	77.497	36.189	31.418
1678	91.812	77.461	36.25	31.365
1679	91.796	77.438	36.302	31.287
1680	91.784	77.456	36.36	31.202
1681	91.762	77.468	36.418	31.121
1682	91.756	77.5	36.465	31.03
1683	91.739	77.482	36.508	30.93
1684	91.726	77.472	36.527	30.833
1685	91.696	77.441	36.542	30.693
1686	91.716	77.456	36.555	30.559
1687	91.76	77.487	36.584	30.463
1688	91.727	77.48	36.576	30.341
1689	91.752	77.522	36.566	30.202
1690	91.774	77.574	36.566	30.08
1691	91.784	77.567	36.536	29.946
1692	91.769	77.573	36.514	29.831
1693	91.773	77.559	36.474	29.695
1694	91.799	77.583	36.449	29.553
1695	91.811	77.615	36.41	29.404
1696	91.848	77.644	36.368	29.3
1697	91.862	77.672	36.348	29.183
1698	91.852	77.662	36.288	29.059
1699	91.887	77.698	36.24	28.951
1700	91.858	77.696	36.178	28.847
1701	91.848	77.717	36.1	28.735
1702	91.844	77.726	36.031	28.625
1703	91.857	77.732	35.957	28.506
1704	91.876	77.774	35.869	28.421
1705	91.877	77.789	35.77	28.358
1706	91.903	77.812	35.672	28.304
1707	91.891	77.818	35.549	28.22
1708	91.843	77.802	35.386	28.16
1709	91.872	77.858	35.24	28.105
1710	91.856	77.853	35.102	28.07
1711	91.87	77.914	34.948	28.036
1712	91.875	77.897	34.784	28.016
1713	91.892	77.946	34.599	27.994
1714	91.919	77.968	34.415	27.966
1715	91.928	77.954	34.217	27.945
1716	91.941	77.972	34.023	27.915
1717	91.909	77.992	33.838	27.875
1718	91.96	78.029	33.671	27.885
1719	92.046	78.072	33.517	27.899
1720	92.049	78.068	33.358	27.874
1721	92.086	78.092	33.206	27.871
1722	92.128	78.079	33.045	27.861
1723	92.161	78.099	32.891	27.837
1724	92.18	78.097	32.765	27.838
1725	92.185	78.123	32.614	27.838
1726	92.155	78.128	32.505	27.822
1727	92.149	78.145	32.42	27.824
1728	92.164	78.128	32.342	27.84
1729	92.177	78.126	32.286	27.842
1730	92.119	78.11	32.216	27.834
1731	92.088	78.107	32.202	27.859
1732	92.074	78.106	32.209	27.874
1733	92.055	78.085	32.257	27.881
1734	92.025	78.083	32.327	27.909
1735	92.047	78.09	32.41	27.949
1736	92.002	78.095	32.523	27.991
1737	92.008	78.096	32.666	28.056
1738	92.003	78.111	32.785	28.115
1739	92.002	78.142	32.95	28.155
1740	91.988	78.151	33.098	28.223
1741	92.051	78.191	33.299	28.302
1742	92.05	78.161	33.451	28.361
1743	92.066	78.18	33.603	28.442
1744	92.051	78.186	33.766	28.529
1745	92.083	78.22	33.9	28.608
1746	92.035	78.208	34.026	28.661
1747	92.071	78.217	34.169	28.745
1748	92.079	78.216	34.28	28.802
1749	92.087	78.202	34.393	28.869
1750	92.081	78.206	34.467	28.945
1751	92.077	78.222	34.539	28.983
1752	92.061	78.213	34.614	29.036
1753	92.113	78.262	34.696	29.102
1754	92.096	78.277	34.722	29.134
1755	92.127	78.321	34.746	29.163
1756	92.115	78.318	34.75	29.212
1757	92.14	78.364	34.772	29.261
1758	92.116	78.34	34.775	29.275
1759	92.136	78.405	34.792	29.323
1760	92.115	78.395	34.797	29.345
1761	92.156	78.379	34.823	29.378
1762	92.168	78.388	34.844	29.403
1763	92.185	78.398	34.839	29.434
1764	92.149	78.414	34.814	29.454
1765	92.195	78.435	34.866	29.495
1766	92.172	78.448	34.875	29.541
1767	92.179	78.482	34.917	29.56
1768	92.153	78.433	34.929	29.565
1769	92.172	78.435	34.957	29.583
1770	92.158	78.448	35.025	29.601
1771	92.19	78.453	35.078	29.641
1772	92.176	78.46	35.091	29.676
1773	92.187	78.46	35.138	29.721
1774	92.195	78.458	35.205	29.742
1775	92.257	78.479	35.294	29.803
1776	92.197	78.452	35.344	29.791
1777	92.22	78.449	35.412	29.782
1778	92.201	78.45	35.499	29.788
1779	92.235	78.533	35.599	29.846
1780	92.297	78.59	35.661	29.886
1781	92.321	78.597	35.692	29.924
1782	92.33	78.627	35.736	29.946
1783	92.363	78.631	35.812	29.974
1784	92.329	78.618	35.858	29.97
1785	92.284	78.644	35.898	29.98
1786	92.235	78.671	35.914	29.967
1787	92.297	78.73	35.923	30.009
1788	92.294	78.723	35.941	30.036
1789	92.346	78.74	35.949	30.075
1790	92.349	78.755	35.946	30.073
1791	92.331	78.792	35.99	30.1
1792	92.33	78.801	35.993	30.086
1793	92.285	78.774	36.033	30.074
1794	92.301	78.815	36.04	30.066
1795	92.354	78.882	36.054	30.113
1796	92.387	78.936	36.051	30.134
1797	92.391	78.851	36.023	30.112
1798	92.341	78.833	36.018	30.104
1799	92.376	78.847	36.005	30.131
1800	92.328	78.794	36.009	30.12
1801	92.331	78.798	35.997	30.126
1802	92.355	78.789	35.983	30.114
1803	92.356	78.791	35.959	30.126
1804	92.449	78.872	35.947	30.111
1805	92.457	78.913	35.963	30.14
1806	92.423	78.907	35.945	30.094
1807	92.451	78.889	35.928	30.095
1808	92.495	79.016	35.972	30.116
1809	92.542	79.043	35.998	30.086
1810	92.543	79.117	36.039	30.079
1811	92.596	79.188	36.025	30.071
1812	92.596	79.18	36.047	30.061
1813	92.625	79.221	36.067	30.088
1814	92.648	79.256	36.11	30.084
1815	92.644	79.293	36.095	30.105
1816	92.605	79.307	36.082	30.089
1817	92.657	79.365	36.087	30.107
1818	92.677	79.426	36.106	30.095
1819	92.723	79.445	36.116	30.105
1820	92.749	79.493	36.14	30.129
1821	92.722	79.502	36.127	30.136
1822	92.741	79.541	36.149	30.162
1823	92.76	79.592	36.165	30.186
1824	92.715	79.584	36.147	30.16
1825	92.709	79.613	36.131	30.166
1826	92.709	79.622	36.156	30.195
1827	92.734	79.602	36.171	30.176
1828	92.743	79.603	36.211	30.199
1829	92.732	79.631	36.26	30.214
1830	92.698	79.681	36.264	30.224
1831	92.694	79.67	36.265	30.235
1832	92.745	79.701	36.29	30.236
1833	92.756	79.74	36.311	30.258
1834	92.769	79.718	36.31	30.285
1835	92.801	79.752	36.332	30.312
1836	92.897	79.818	36.404	30.332
1837	92.898	79.826	36.425	30.336
1838	92.962	79.912	36.454	30.407
1839	92.967	79.992	36.496	30.433
1840	92.984	79.997	36.485	30.472
1841	92.987	79.999	36.514	30.506
1842	93.03	80.026	36.563	30.539
1843	93.037	80.074	36.615	30.575
1844	93.016	80.048	36.619	30.603
1845	93.048	80.112	36.655	30.631
1846	93.06	80.135	36.716	30.671
1847	92.969	80.088	36.711	30.702
1848	92.971	80.127	36.752	30.741
1849	92.902	80.135	36.747	30.756
1850	92.914	80.123	36.741	30.78
1851	92.945	80.16	36.782	30.829
1852	92.932	80.14	36.811	30.861
1853	92.899	80.156	36.83	30.906
1854	92.882	80.115	36.824	30.933
1855	92.927	80.173	36.883	30.936
1856	92.904	80.14	36.905	30.947
1857	92.943	80.169	36.917	30.966
1858	92.924	80.179	36.914	30.993
1859	92.996	80.207	36.931	31.013
1860	93.023	80.228	37.007	31.029
1861	93.035	80.268	37.021	31.03
1862	93.036	80.255	37.008	31.017
1863	93.095	80.272	37.028	31.031
1864	93.101	80.295	37.051	31.03
1865	93.087	80.329	37.089	31.046
1866	93.067	80.329	37.103	31.05
1867	93.124	80.393	37.147	31.066
1868	93.107	80.389	37.148	31.06
1869	93.181	80.463	37.186	31.087
1870	93.112	80.446	37.206	31.097
1871	93.09	80.408	37.173	31.092
1872	93.088	80.411	37.214	31.104
1873	93.002	80.404	37.233	31.083
1874	93	80.395	37.2	31.071
1875	92.984	80.401	37.183	31.088
1876	93.046	80.416	37.177	31.078
1877	93.043	80.434	37.183	31.098
1878	93.036	80.479	37.195	31.091
1879	92.983	80.491	37.202	31.077
1880	92.954	80.437	37.181	31.056
1881	92.974	80.403	37.131	31.05
1882	93.014	80.453	37.161	31.045
1883	92.97	80.401	37.14	31.042
1884	93	80.381	37.123	31.066
1885	93.001	80.39	37.15	31.067
1886	92.998	80.382	37.114	31.034
1887	92.987	80.404	37.101	31.029
1888	93.018	80.393	37.066	31.02
1889	93.061	80.413	37.025	31.05
1890	93.01	80.316	36.978	31.055
1891	93.012	80.334	36.963	31.046
1892	92.969	80.404	36.968	31.048
1893	92.885	80.329	36.881	31.012
1894	92.879	80.346	36.814	30.996
1895	92.906	80.344	36.79	31.003
1896	92.835	80.331	36.743	31.037
1897	92.825	80.304	36.692	31.016
1898	92.797	80.278	36.633	31.029
1899	92.744	80.243	36.606	31.035
1900	92.547	80.136	36.496	30.993
1901	92.56	80.198	36.499	30.995
1902	92.5	80.149	36.463	30.986
1903	92.521	80.129	36.44	30.971
1904	92.58	80.185	36.414	30.975
1905	92.56	80.091	36.391	30.955
1906	92.57	80.099	36.382	30.951
1907	92.499	80.036	36.331	30.9
1908	92.528	80.06	36.398	30.912
1909	92.524	80.005	36.383	30.91
1910	92.481	79.985	36.374	30.925
1911	92.589	80.067	36.405	30.943
1912	92.575	80.061	36.343	30.939
1913	92.57	80.086	36.33	30.963
1914	92.663	80.123	36.343	31.007
1915	92.549	80.064	36.313	31.06
1916	92.587	80.138	36.366	31.099
1917	92.543	80.192	36.426	31.109
1918	92.602	80.289	36.502	31.171
1919	92.62	80.286	36.462	31.176
1920	92.664	80.3	36.48	31.194
1921	92.715	80.373	36.496	31.196
1922	92.625	80.389	36.573	31.19
1923	92.702	80.486	36.644	31.205
1924	92.619	80.468	36.642	31.186
1925	92.583	80.436	36.655	31.165
1926	92.692	80.491	36.76	31.116
1927	92.616	80.5	36.775	31.147
1928	92.593	80.474	36.748	31.148
1929	92.617	80.414	36.721	31.155
1930	92.655	80.498	36.81	31.22
1931	92.538	80.521	36.816	31.204
1932	92.47	80.472	36.787	31.219
1933	92.57	80.453	36.777	31.226
1934	92.533	80.354	36.743	31.252
1935	92.751	80.375	36.824	31.23
1936	92.742	80.433	36.825	31.242
1937	92.76	80.492	36.814	31.289
1938	92.784	80.491	36.808	31.254
1939	92.732	80.474	36.793	31.21
1940	92.689	80.539	36.827	31.182
1941	92.599	80.445	36.726	31.155
1942	92.686	80.509	36.758	31.183
1943	92.673	80.504	36.735	31.129
1944	92.549	80.437	36.685	31.091
1945	92.512	80.477	36.695	31.091
1946	92.408	80.518	36.64	31.089
1947	92.364	80.481	36.587	31.027
1948	92.474	80.563	36.622	31.043
1949	92.507	80.738	36.613	31.057
1950	92.579	80.848	36.604	31.115
1951	92.643	80.911	36.606	31.122
1952	92.648	80.94	36.674	31.142
1953	92.649	80.859	36.683	31.118
1954	92.77	80.964	36.825	31.234
1955	92.959	81.038	36.889	31.294
1956	92.973	80.999	36.92	31.262
1957	92.991	81.021	36.978	31.279
1958	93.07	81.017	37.064	31.351
1959	93.009	80.855	37.011	31.324
1960	93.001	80.773	37.069	31.338
1961	93.024	80.655	37.085	31.296
1962	93.08	80.679	37.108	31.317
1963	93.178	80.818	37.107	31.299
1964	93.205	80.981	37.125	31.299
1965	93.133	80.894	37.116	31.217
1966	93.035	80.843	37.115	31.193
1967	93.06	80.908	37.182	31.204
1968	93.046	80.805	37.207	31.226
1969	92.964	80.874	37.199	31.177
1970	92.883	80.977	37.242	31.226
1971	93.022	81.038	37.277	31.29
1972	93.069	81.127	37.331	31.285
1973	92.972	81.078	37.338	31.267
1974	92.89	81.046	37.36	31.325
1975	92.841	80.899	37.399	31.326
1976	92.955	81.041	37.382	31.382
1977	93.047	81.166	37.447	31.408
1978	93.087	81.189	37.447	31.434
1979	93.13	81.335	37.426	31.45
1980	93.079	81.282	37.462	31.441
1981	93.063	81.262	37.463	31.369
1982	92.967	81.198	37.434	31.328
1983	92.975	81.185	37.469	31.378
1984	93.179	81.245	37.502	31.415
1985	93.263	81.378	37.577	31.405
1986	93.261	81.449	37.544	31.343
1987	93.23	81.398	37.577	31.354
1988	93.18	81.424	37.571	31.403
1989	93.213	81.484	37.546	31.423
1990	93.257	81.453	37.647	31.485
1991	93.426	81.453	37.648	31.549
1992	93.473	81.455	37.765	31.65
1993	93.463	81.454	37.782	31.6
1994	93.441	81.5	37.794	31.636
1995	93.364	81.471	37.8	31.651
1996	93.368	81.376	37.782	31.698
1997	93.417	81.43	37.799	31.864
1998	93.499	81.609	37.803	31.873
1999	93.574	81.61	37.788	31.914
2000	93.561	81.578	37.822	32.014
2001	93.574	81.735	37.771	31.988
2002	93.572	81.803	37.827	32.048
2003	93.61	81.918	37.746	32.106
2004	93.596	81.93	37.726	32.165
2005	93.682	82.094	37.724	32.186
2006	93.645	82.194	37.746	32.126
2007	93.649	82.288	37.73	32.159
2008	93.721	82.422	37.775	32.13
2009	93.616	82.31	37.75	32.189
2010	93.666	82.382	37.867	32.2
2011	93.702	82.509	37.945	32.151
2012	93.642	82.422	37.908	32.167
2013	93.613	82.517	37.902	32.222
2014	93.563	82.575	37.929	32.227
2015	93.613	82.669	37.965	32.296
2016	93.57	82.618	37.956	32.358
2017	93.541	82.638	37.944	32.483
2018	93.613	82.643	37.991	32.579
2019	93.58	82.582	37.974	32.58
2020	93.649	82.641	38.005	32.526
2021	93.529	82.619	37.913	32.548
2022	93.575	82.665	37.873	32.549
2023	93.68	82.772	37.98	32.655
2024	93.609	82.673	37.956	32.593
2025	93.705	82.648	37.949	32.604
2026	93.686	82.64	37.946	32.608
2027	93.897	82.799	38.075	32.591
2028	94.008	82.861	38.149	32.62
2029	93.896	82.884	38.132	32.543
2030	93.978	82.972	38.159	32.603
2031	94.057	83.002	38.205	32.693
2032	94.143	83.077	38.246	32.707
2033	94.145	83.028	38.251	32.78
2034	94.217	83.044	38.251	32.767
2035	94.247	83.076	38.288	32.864
2036	94.202	83.071	38.291	32.832
2037	94.259	83.18	38.357	32.895
2038	94.088	83.101	38.299	32.972
2039	94.097	83.113	38.276	32.966
2040	94.064	83.045	38.253	32.902
2041	93.983	82.949	38.288	32.937
2042	93.986	82.971	38.352	32.941
2043	94.052	83.025	38.441	32.858
2044	94.125	83.177	38.516	32.846
2045	93.934	83.19	38.523	32.768
2046	94.151	83.438	38.485	32.719
2047	94.159	83.412	38.48	32.731
2048	94.117	83.379	38.484	32.662
2049	94.065	83.265	38.439	32.583
2050	94.057	83.26	38.457	32.58
2051	94.112	83.248	38.478	32.587
2052	94.171	83.416	38.468	32.601
2053	94.193	83.485	38.514	32.684
2054	94.056	83.292	38.42	32.702
2055	94.026	83.331	38.371	32.767
2056	94.099	83.344	38.396	32.813
2057	93.914	83.221	38.421	32.755
2058	93.993	83.377	38.498	32.792
2059	94.054	83.374	38.55	32.789
2060	93.977	83.502	38.616	32.815
2061	93.975	83.582	38.628	32.867
2062	94.131	83.702	38.633	32.98
2063	94.24	83.625	38.695	33.013
2064	94.258	83.689	38.62	32.976
2065	94.347	83.903	38.663	33.051
2066	94.367	83.871	38.678	33.06
2067	94.354	83.957	38.592	33.076
2068	94.338	83.96	38.561	33.101
2069	94.316	83.919	38.533	33.079
2070	94.362	83.899	38.434	33.24
2071	94.418	83.909	38.409	33.223
2072	94.463	83.924	38.437	33.186
2073	94.365	83.964	38.437	33.146
2074	94.322	84.055	38.388	33.153
2075	94.284	84.001	38.343	33.132
2076	94.205	83.924	38.354	33.127
2077	94.17	83.805	38.37	33.064
2078	94.317	83.868	38.456	33.085
2079	94.311	83.852	38.428	33.163
2080	94.291	83.998	38.428	33.235
2081	94.255	84.191	38.523	33.165
2082	94.431	84.317	38.571	33.218
2083	94.355	84.326	38.433	33.278
2084	94.446	84.369	38.601	33.325
2085	94.415	84.35	38.695	33.261
2086	94.347	84.329	38.742	33.286
2087	94.395	84.42	38.816	33.303
2088	94.363	84.526	38.825	33.365
2089	94.398	84.474	38.867	33.428
2090	94.604	84.674	39.048	33.52
2091	94.735	84.549	39.086	33.518
2092	94.686	84.452	39.026	33.495
2093	94.688	84.43	39.031	33.586
2094	94.671	84.471	39.155	33.551
2095	94.553	84.445	39.04	33.507
2096	94.581	84.482	39	33.566
2097	94.695	84.61	39.007	33.539
2098	94.773	84.624	38.906	33.642
2099	94.742	84.582	38.856	33.708
2100	94.628	84.556	38.683	33.696
2101	94.533	84.458	38.557	33.668
2102	94.421	84.47	38.565	33.738
2103	94.518	84.528	38.584	33.827
2104	94.415	84.434	38.535	33.749
2105	94.547	84.515	38.553	33.85
2106	94.539	84.48	38.502	33.91
2107	94.412	84.555	38.425	33.874
2108	94.31	84.568	38.334	33.914
2109	94.281	84.607	38.391	33.851
2110	94.461	84.833	38.442	33.804
2111	94.648	85.02	38.587	33.833
2112	94.621	85.19	38.632	33.829
2113	94.772	85.48	38.596	33.817
2114	94.963	85.661	38.601	33.821
2115	94.981	85.798	38.535	33.82
2116	94.783	85.759	38.387	33.809
2117	95	86.019	38.314	33.764
2118	95.056	85.927	38.229	33.872
2119	95.132	86.007	38.181	33.867
2120	95.297	86.029	37.949	33.944
2121	95.303	85.981	37.821	34.016
2122	95.195	86.003	37.659	34.032
2123	95.186	86.019	37.431	34.074
2124	95.156	85.892	37.366	34.047
2125	95.112	85.867	37.252	34.065
2126	95.332	85.968	37.247	34.179
2127	95.508	85.995	37.178	34.165
2128	95.362	85.92	37.097	34.358
2129	95.409	86.051	36.95	34.313
2130	95.39	86.079	36.958	34.358
2131	95.278	86.205	37.029	34.37
2132	95.044	86.151	37.016	34.363
2133	95.138	86.043	37.086	34.412
2134	95.303	86.007	37.315	34.501
2135	95.353	85.961	37.265	34.559
2136	95.308	86.05	37.352	34.679
2137	95.147	85.824	37.336	34.659
2138	95.219	85.738	37.433	34.68
2139	95.387	85.823	37.526	34.606
2140	95.399	85.803	37.634	34.628
2141	95.478	85.679	37.732	34.603
2142	95.397	85.511	37.773	34.574
2143	95.551	85.628	37.762	34.518
2144	95.518	85.662	37.733	34.477
2145	95.453	85.573	37.635	34.345
2146	95.461	85.574	37.734	34.29
2147	95.39	85.59	37.629	34.119
2148	95.387	85.702	37.715	34.007
2149	95.196	85.781	37.685	33.907
2150	95.091	85.634	37.748	33.836
2151	95.095	85.613	37.822	33.81
2152	94.895	85.458	37.697	33.765
2153	95.062	85.57	37.7	33.707
2154	94.961	85.429	37.691	33.598
2155	94.932	85.465	37.601	33.54
2156	94.85	85.456	37.602	33.43
2157	94.915	85.554	37.577	33.458
2158	94.87	85.227	37.553	33.408
2159	94.897	85.23	37.479	33.418
2160	95.127	85.204	37.472	33.403
2161	95.092	85.118	37.387	33.372
2162	95.109	85.111	37.369	33.369
2163	95.175	85.267	37.35	33.406
2164	94.989	85.238	37.314	33.409
2165	95.102	85.322	37.375	33.416
2166	95.044	85.204	37.462	33.394
2167	95.008	85.233	37.479	33.517
2168	94.817	85.111	37.454	33.387
2169	95.065	85.306	37.548	33.353
2170	95.022	85.313	37.536	33.342
2171	94.903	85.221	37.532	33.348
2172	94.82	85.276	37.607	33.396
2173	94.755	85.318	37.51	33.349
2174	94.767	85.275	37.502	33.252
2175	94.802	85.232	37.549	33.216
2176	94.688	85.116	37.419	33.191
2177	94.672	85.155	37.38	33.17
2178	94.616	85.13	37.298	33.072
2179	94.589	85.104	37.252	33.057
2180	94.294	84.922	37.08	33.007
2181	94.348	84.938	37.103	32.936
2182	94.296	84.941	37.131	32.931
2183	94.431	84.95	36.98	32.822
2184	94.418	84.95	37.029	32.721
2185	94.639	84.991	36.99	32.735
2186	94.504	84.905	36.936	32.619
2187	94.607	84.977	36.978	32.693
2188	94.603	84.901	36.955	32.648
2189	94.699	84.793	36.973	32.573
2190	94.639	84.81	36.97	32.555
2191	94.732	84.912	37.107	32.56
2192	94.649	84.849	37.074	32.496
2193	94.693	84.845	37.086	32.425
2194	94.604	84.84	37.136	32.358
2195	94.686	84.751	37.079	32.404
2196	94.709	84.939	37.149	32.339
2197	94.847	84.919	37.034	32.324
2198	94.913	84.818	37.073	32.302
2199	94.95	84.71	37.028	32.198
2200	94.926	84.891	37.015	32.22
2201	94.982	84.726	36.971	32.176
2202	94.929	84.688	36.89	32.179
2203	95.033	84.693	36.839	32.286
2204	95.154	84.763	36.777	32.269
2205	95.186	84.779	36.791	32.294
2206	95.102	84.777	36.776	32.234
2207	94.811	84.526	36.683	32.195
2208	94.867	84.688	36.756	32.289
2209	94.844	84.675	36.617	32.235
2210	94.71	84.694	36.614	32.257
2211	94.834	84.635	36.533	32.208
2212	94.976	84.82	36.54	32.222
2213	95.117	84.776	36.477	32.25
2214	95.157	84.864	36.348	32.214
2215	95.096	84.914	36.175	32.301
2216	94.951	84.815	35.914	32.268
2217	94.969	84.632	35.844	32.17
2218	95.036	84.629	35.764	32.238
2219	95.005	84.546	35.655	32.18
2220	95.054	84.737	35.545	32.113
2221	95.138	84.945	35.397	32.228
2222	94.958	84.945	35.278	32.263
2223	94.86	84.842	35.085	32.163
2224	94.739	84.848	34.967	32.04
2225	94.456	84.664	34.835	32.006
2226	94.438	84.496	34.681	31.833
2227	94.826	84.62	34.658	31.865
2228	94.889	84.858	34.459	32.011
2229	94.885	84.928	34.303	31.998
2230	94.913	84.946	34.067	31.956
2231	94.836	84.831	34.002	31.906
2232	94.956	84.745	33.827	31.732
2233	95.121	84.841	33.672	31.724
2234	95.239	85.067	33.547	31.806
2235	95.238	85.189	33.271	31.863
2236	95.289	85.334	33.038	31.806
2237	95.176	85.265	32.81	31.828
2238	94.858	85.233	32.609	31.671
2239	94.768	85.244	32.461	31.562
2240	94.869	85.386	32.305	31.446
2241	94.917	85.413	32.177	31.362
2242	94.869	85.499	31.93	31.337
2243	94.715	85.532	31.729	31.244
2244	94.716	85.614	31.566	31.073
2245	94.499	85.481	31.295	30.984
2246	94.634	85.688	31.18	30.827
2247	94.854	85.591	31.096	30.692
2248	94.981	85.82	31.037	30.561
2249	95.118	85.788	30.845	30.427
2250	95.343	85.762	30.698	30.243
2251	95.273	85.601	30.595	30.118
2252	95.253	85.619	30.496	29.929
2253	95.321	85.62	30.477	29.718
2254	95.453	85.586	30.419	29.54
2255	95.297	85.436	30.313	29.296
2256	95.427	85.46	30.324	28.977
2257	95.283	85.215	30.213	28.761
2258	95.213	85.343	30.151	28.485
2259	95.179	85.346	30.095	28.245
2260	95.087	85.367	30.132	27.985
2261	94.945	85.459	30.1	27.639
2262	94.881	85.542	29.996	27.347
2263	94.869	85.583	29.968	27.056
2264	94.742	85.659	29.86	26.67
2265	94.68	85.79	29.878	26.405
2266	94.778	85.857	29.855	26.118
2267	94.814	85.941	29.884	25.897
2268	94.681	85.863	29.825	25.55
2269	94.614	85.713	29.786	25.223
2270	94.514	85.639	29.732	24.88
2271	94.427	85.628	29.637	24.631
2272	94.441	85.701	29.639	24.443
2273	94.439	85.666	29.66	24.147
2274	94.497	85.616	29.56	23.835
2275	94.54	85.448	29.51	23.757
2276	94.461	85.339	29.448	23.568
2277	94.349	85.307	29.337	23.411
2278	94.369	85.382	29.255	23.297
2279	94.562	85.469	29.223	23.205
2280	94.625	85.497	29.17	23.188
2281	94.771	85.613	29.117	23.208
2282	94.937	85.724	29.106	23.197
2283	94.854	85.504	28.975	23.135
2284	94.942	85.39	28.784	23.141
2285	94.81	85.378	28.682	23.209
2286	94.858	85.507	28.522	23.29
2287	94.999	85.616	28.415	23.361
2288	95.173	85.599	28.252	23.494
2289	95.12	85.435	27.954	23.481
2290	95.145	85.386	27.834	23.42
2291	94.97	85.475	27.578	23.44
2292	94.754	85.318	27.298	23.323
2293	94.681	85.282	27.084	23.304
2294	94.699	85.277	26.782	23.274
2295	94.624	85.325	26.48	23.115
2296	94.697	85.385	26.143	23.108
2297	94.705	85.162	25.776	22.871
2298	94.576	85.032	25.282	22.627
2299	94.557	85.101	24.945	22.382
2300	94.578	85.182	24.704	22.232
2301	94.455	85.356	24.308	21.978
2302	94.563	85.428	23.932	21.636
2303	94.708	85.491	23.599	21.368
2304	94.71	85.316	23.091	20.963
2305	94.875	85.514	22.799	20.726
2306	94.864	85.553	22.657	20.449
2307	94.916	85.575	22.506	20.135
2308	94.848	85.9	22.458	19.84
2309	94.926	85.96	22.33	19.615
2310	94.964	86.225	22.265	19.479
2311	94.804	86.186	22.109	19.139
2312	94.995	86.223	22.047	19.132
2313	95.053	86.207	22.071	19.201
2314	95.126	86.469	22.192	19.215
2315	95.072	86.689	22.351	19.221
2316	94.952	86.609	22.453	19.147
2317	94.991	86.806	22.537	19.168
2318	94.943	86.877	22.619	19.122
2319	94.9	86.91	22.741	19.225
2320	94.903	87.136	23.002	19.296
2321	94.762	86.888	23.245	19.318
2322	94.801	86.953	23.43	19.437
2323	94.678	87.027	23.726	19.323
2324	94.651	87.056	23.964	19.276
2325	94.565	86.894	24.162	19.383
2326	94.658	87.064	24.439	19.558
2327	94.611	87.024	24.547	19.704
2328	94.495	86.985	24.701	19.905
2329	94.61	86.956	24.9	19.942
2330	94.764	86.692	24.926	20.012
2331	94.771	86.535	25.135	20.148
2332	94.858	86.623	25.161	20.245
2333	95.263	86.858	25.398	20.465
2334	95.32	86.748	25.419	20.72
2335	95.256	86.735	25.484	20.794
2336	95.422	86.794	25.428	20.748
2337	95.649	86.645	25.417	20.803
2338	95.828	86.946	25.54	20.909
2339	95.989	86.882	25.527	20.844
2340	96.065	86.893	25.502	20.964
2341	96.054	87.013	25.426	20.994
2342	96.219	87.18	25.162	20.927
2343	96.267	87.142	24.951	20.77
2344	95.937	86.913	24.594	20.648
2345	95.889	86.811	24.226	20.545
2346	96.291	86.944	24.047	20.499
2347	96.261	87.015	23.9	20.445
2348	96.193	87.246	23.7	20.234
2349	96.237	87.176	23.45	20.05
2350	96.253	87.279	23.324	20.026
2351	96.062	87.214	23.17	19.847
2352	96.188	87.508	23.176	19.786
2353	95.777	87.338	23.096	19.719
2354	95.796	87.435	23.262	19.642
2355	95.782	87.483	23.28	19.481
2356	95.804	87.717	23.426	19.569
2357	95.437	87.579	23.412	19.547
2358	95.35	87.623	23.578	19.485
2359	95.204	87.402	23.709	19.63
2360	94.852	87.4	23.711	19.718
2361	94.922	87.616	23.699	19.806
2362	94.987	87.796	23.716	19.808
2363	94.978	87.662	23.673	19.885
2364	95.299	87.728	23.791	19.982
2365	95.158	87.6	23.773	20.201
2366	95.327	87.664	23.927	20.477
2367	95.439	87.382	23.994	20.441
2368	95.595	87.658	24.193	20.532
2369	95.609	87.452	24.164	20.643
2370	95.729	87.408	24.194	20.703
2371	96.103	87.645	24.453	20.761
2372	95.991	87.431	24.489	20.735
2373	96.124	87.503	24.563	21
2374	96.031	87.505	24.538	21.109
2375	95.958	87.363	24.529	21.167
2376	96.243	87.44	24.456	21.241
2377	96.297	87.566	24.38	21.327
[truncated: 123 more rows]

[truncated: 17 more sheets: Figure 3i, Figure 4d, Figure 4e, Figure 4f, Figure 4g, Figure 4h, Figure 4i, Figure 4k, Figure 5b, Figure 5c, Figure 5d, Figure 5e, Figure 5g, Figure 6a, Figure 6c, Supplementary Fig. 4a, Supplementary Fig. 4b]
